# Supplementary material for: Multitargeting Pt(IV) Anticancer Prodrugs Bearing Mono- and Bis-Probenecid Ligands in Axial Positions: Synthesis and Evaluation of Biological Activity
Source: Pharmaceuticals (Basel). 2026 Feb 27;19(3):386. doi: 10.3390/ph19030386 (PMC13029561; doi:10.3390/ph19030386)
Supplement: Supplementary file 1 [file pharmaceuticals-19-00386-s001.zip]

Archive with 1 entries (1 files):
- pharmaceuticals-4154797-supplementary.pdf
